# Supplementary material for: Tetrasubstituted Selenophenes from the Stepwise Assembly of Molecular Fragments on a Diiron Frame and Final Cleavage of a Bridging Alkylidene
Source: Inorg Chem. 2020 Nov 18;59(23):17497–508. doi: 10.1021/acs.inorgchem.0c02748 (PMC8016200; doi:10.1021/acs.inorgchem.0c02748)
Supplement: Supplementary file 2 — ic0c02748_si_002.xyz [file ic0c02748_si_002.xyz]

43
3a
Fe       1.686705000     -0.559617000     -0.112761000
Fe      -0.214590000      1.069930000      0.227240000
C        3.438619000     -1.595575000     -0.570569000
H        3.544922000     -2.679389000     -0.515730000
C        3.022492000     -0.860913000     -1.714120000
H        2.747112000     -1.288034000     -2.677081000
C        3.012857000      0.513983000     -1.364165000
H        2.734781000      1.342061000     -2.014350000
C        3.425119000      0.623146000     -0.007760000
H        3.505613000      1.549928000      0.560482000
C        3.696623000     -0.678227000      0.489387000
H        4.018638000     -0.929864000      1.499134000
C        0.577663000      2.943325000      0.664184000
H        1.542201000      3.117808000      1.141640000
C        0.342001000      2.857192000     -0.737278000
H        1.089055000      2.953132000     -1.523865000
C       -1.037721000      2.588639000     -0.919446000
H       -1.539407000      2.381238000     -1.865426000
C       -1.658168000      2.526856000      0.362026000
H       -2.708706000      2.298710000      0.542179000
C       -0.659285000      2.756970000      1.347274000
H       -0.801765000      2.770325000      2.427509000
C        1.016523000     -2.093376000      0.467879000
O        0.635251000     -3.117603000      0.804698000
C        1.053749000      0.329425000      1.440990000
O        1.344802000      0.460293000      2.568775000
C        0.036278000     -0.366044000     -1.174337000
C       -1.251893000     -0.566914000     -0.605146000
C       -1.257720000     -0.374979000      0.809088000
N       -1.809758000     -0.987009000      1.804497000
C       -2.482416000     -2.277731000      1.663862000
H       -2.643395000     -2.488848000      0.599772000
H       -3.455297000     -2.233006000      2.174012000
H       -1.866008000     -3.061692000      2.129113000
Se      -2.941167000     -0.620906000     -1.473316000
C       -1.807544000     -0.421963000      3.149248000
H       -2.831739000     -0.129964000      3.426559000
H       -1.448196000     -1.177514000      3.862935000
H       -1.148405000      0.451937000      3.180527000
C        0.109129000     -0.256893000     -2.674514000
H        0.256188000     -1.258100000     -3.114949000
H       -0.837477000      0.130226000     -3.081314000
H        0.936612000      0.379750000     -3.013710000
59
TS1
Fe      -3.024904000     -0.294435000     -0.336929000
Fe      -0.936556000      0.333552000      0.944949000
C       -4.875750000     -0.977721000     -1.017631000
C       -4.412961000     -1.847911000      0.003757000
C       -4.253481000     -1.083054000      1.188597000
C       -4.635901000      0.256932000      0.894926000
C       -5.025397000      0.330059000     -0.465946000
C       -0.795475000      1.826836000      2.385915000
C       -1.647998000      0.776658000      2.858567000
C       -0.899072000     -0.423251000      2.889818000
C        0.414814000     -0.122366000      2.423753000
C        0.483000000      1.270535000      2.133404000
C       -2.522777000     -0.153302000     -2.033155000
O       -2.253607000     -0.102101000     -3.142815000
C       -2.260096000      1.395919000      0.049056000
O       -2.515993000      2.529860000     -0.090214000
C       -1.393308000     -1.361550000     -0.045112000
C       -0.118072000     -0.934081000     -0.512943000
C       -0.061133000      0.478461000     -0.705118000
N        0.407884000      1.259256000     -1.620359000
C        0.970533000      0.768338000     -2.879448000
H        1.077506000     -0.321960000     -2.830525000
H        1.959085000      1.230326000     -3.019795000
H        0.306966000      1.054617000     -3.709363000
Se       1.466741000     -2.000044000     -0.577226000
C        0.322690000      2.713811000     -1.499591000
H        1.282188000      3.155212000     -1.800357000
H       -0.471099000      3.087471000     -2.164337000
H        0.084133000      2.982311000     -0.464219000
C       -1.497580000     -2.779098000      0.457029000
H       -1.727841000     -3.459713000     -0.380544000
H       -0.541625000     -3.116269000      0.885526000
H       -2.285957000     -2.900520000      1.210664000
C        3.495224000      0.767008000     -0.273737000
C        3.521612000     -0.466602000     -0.192032000
C        4.427390000     -1.623978000      0.009305000
C        3.401037000      2.172178000     -0.474169000
O        4.252959000     -2.749376000     -0.380423000
O        3.555931000      2.735123000     -1.542056000
O        3.123114000      2.835018000      0.664001000
O        5.509370000     -1.236600000      0.682627000
C        6.491012000     -2.242538000      0.915687000
H        6.874975000     -2.637379000     -0.035789000
H        6.064589000     -3.070969000      1.499057000
H        7.296770000     -1.757082000      1.477166000
C        3.097107000      4.255619000      0.578428000
H        4.041050000      4.637477000      0.164914000
H        2.957338000      4.619435000      1.602642000
H        2.266843000      4.598412000     -0.056475000
H        1.213952000     -0.845166000      2.250913000
H       -1.266170000     -1.407804000      3.178782000
H       -2.697843000      0.885667000      3.130222000
H       -1.087901000      2.865655000      2.235591000
H        1.355300000      1.796787000      1.741669000
H       -3.897665000     -1.449206000      2.151457000
H       -4.199669000     -2.908175000     -0.119634000
H       -4.614947000      1.095265000      1.591620000
H       -5.355759000      1.222344000     -0.996308000
H       -5.087337000     -1.263858000     -2.048283000
59
INT1
Fe       3.041389000     -0.414007000      0.428461000
Fe       1.160879000      0.939067000     -0.595908000
C        4.795688000     -1.435932000      0.914143000
C        4.529241000     -1.606629000     -0.469936000
C        4.520041000     -0.321573000     -1.072982000
C        4.793169000      0.637047000     -0.056575000
C        4.968551000     -0.044250000      1.174761000
C        1.343128000      2.973326000     -0.988631000
C        2.164712000      2.233471000     -1.901641000
C        1.331274000      1.357032000     -2.633084000
C       -0.005794000      1.540555000     -2.166276000
C        0.002883000      2.554257000     -1.167723000
C        2.278857000     -1.212000000      1.822172000
O        1.841338000     -1.775635000      2.713757000
C        2.274851000      1.243337000      0.942932000
O        2.445751000      2.082137000      1.739653000
C        1.523461000     -1.044305000     -0.649033000
C        0.183110000     -0.850279000     -0.223749000
C        0.021888000      0.220119000      0.707287000
N       -0.598409000      0.384357000      1.822083000
C       -1.355568000     -0.674302000      2.486142000
H       -1.220213000     -1.622712000      1.953108000
H       -2.418039000     -0.386419000      2.481121000
H       -0.998371000     -0.772965000      3.521737000
Se      -1.285061000     -1.771083000     -1.048862000
C       -0.736177000      1.706209000      2.430523000
H       -1.792905000      2.003673000      2.342976000
H       -0.448607000      1.648656000      3.490296000
H       -0.089648000      2.420050000      1.909556000
C        1.747782000     -1.963265000     -1.824290000
H        1.829994000     -3.007303000     -1.477070000
H        0.909896000     -1.923177000     -2.538910000
H        2.667634000     -1.725045000     -2.371882000
C       -2.772942000      0.616011000     -0.290208000
C       -2.807973000     -0.706147000     -0.437959000
C       -3.963670000     -1.624989000     -0.237870000
C       -3.809076000      1.390800000      0.322885000
O       -3.969985000     -2.797622000     -0.549230000
O       -3.874535000      1.647958000      1.522516000
O       -4.668293000      1.953613000     -0.558323000
O       -5.029692000     -1.023030000      0.298618000
C       -6.188118000     -1.824830000      0.472754000
H       -5.984396000     -2.664172000      1.153605000
H       -6.533503000     -2.228493000     -0.490226000
H       -6.953758000     -1.168826000      0.902856000
C       -5.659686000      2.798779000     -0.005192000
H       -6.317946000      2.244522000      0.681582000
H       -6.246582000      3.183549000     -0.848641000
H       -5.210260000      3.636929000      0.548774000
H       -0.886435000      0.973221000     -2.468869000
H        1.655444000      0.639385000     -3.386684000
H        3.246034000      2.325434000     -2.001567000
H        1.695045000      3.715985000     -0.273392000
H       -0.873253000      2.876723000     -0.606661000
H        4.334229000     -0.103017000     -2.124461000
H        4.348076000     -2.559224000     -0.965096000
H        4.841397000      1.717765000     -0.192455000
H        5.173095000      0.412536000      2.142229000
H        4.860588000     -2.236308000      1.651759000
59
TS2
Fe       3.014285000     -0.265525000      0.332857000
Fe       0.953912000      0.723083000     -0.766960000
C        4.877313000     -1.058825000      0.849731000
C        4.492971000     -1.568495000     -0.418311000
C        4.335558000     -0.467237000     -1.300187000
C        4.636337000      0.718268000     -0.572004000
C        4.975454000      0.361304000      0.757357000
C        0.954495000      2.613064000     -1.641204000
C        1.761727000      1.719740000     -2.420782000
C        0.945644000      0.649148000     -2.849459000
C       -0.365642000      0.869996000     -2.327564000
C       -0.360773000      2.094358000     -1.602732000
C        2.468188000     -0.743476000      1.956218000
O        2.204217000     -1.116521000      3.003097000
C        2.188269000      1.438183000      0.515754000
O        2.400429000      2.451712000      1.059588000
C        1.446791000     -1.200833000     -0.394837000
C        0.134463000     -0.971260000      0.094001000
C       -0.021024000      0.270684000      0.795835000
N       -0.305851000      0.585487000      2.022567000
C       -0.920663000     -0.369851000      2.935755000
H       -0.731671000     -1.393892000      2.591267000
H       -2.007455000     -0.182335000      2.953733000
H       -0.503528000     -0.232673000      3.943422000
Se      -1.334178000     -2.115381000     -0.361774000
C       -0.472135000      1.981831000      2.406487000
H       -1.550247000      2.209699000      2.408593000
H       -0.058563000      2.139083000      3.412955000
H        0.043803000      2.630279000      1.690920000
C        1.636008000     -2.359480000     -1.344684000
H        1.834658000     -3.284818000     -0.777866000
H        0.734819000     -2.538577000     -1.952565000
H        2.479228000     -2.206473000     -2.028928000
C       -2.551646000      0.437365000      0.188334000
C       -2.778462000     -0.838354000     -0.080274000
C       -4.072179000     -1.553756000     -0.228273000
C       -3.496587000      1.453838000      0.532480000
O       -4.163628000     -2.738286000     -0.476241000
O       -3.854955000      1.733209000      1.670031000
O       -3.863700000      2.218868000     -0.527841000
O       -5.135098000     -0.763622000     -0.070241000
C       -6.406461000     -1.385056000     -0.195903000
H       -6.528657000     -2.177471000      0.556767000
H       -6.528026000     -1.826590000     -1.195740000
H       -7.151481000     -0.597002000     -0.038030000
C       -4.712174000      3.315816000     -0.238948000
H       -5.666070000      2.978139000      0.193643000
H       -4.897761000      3.824103000     -1.193280000
H       -4.238989000      4.013063000      0.469083000
H       -1.219210000      0.198915000     -2.425945000
H        1.265542000     -0.210199000     -3.438712000
H        2.823689000      1.843661000     -2.631290000
H        1.301086000      3.524009000     -1.154561000
H       -1.216916000      2.500211000     -1.065211000
H        4.037400000     -0.514951000     -2.347466000
H        4.333607000     -2.619416000     -0.654059000
H        4.595143000      1.735971000     -0.960608000
H        5.239156000      1.045638000      1.562774000
H        5.069371000     -1.655063000      1.742246000
59
INT2
Fe      -2.800696000      0.062871000     -0.347502000
Fe      -0.680104000     -0.097079000      1.043907000
C       -4.738143000     -0.024908000     -1.143399000
C       -4.430018000     -1.277219000     -0.554551000
C       -4.167939000     -1.056741000      0.822773000
C       -4.324839000      0.334103000      1.078465000
C       -4.683642000      0.979468000     -0.131022000
C       -0.804378000      0.660412000      2.987611000
C       -1.497681000     -0.588633000      2.918885000
C       -0.570945000     -1.577550000      2.515925000
C        0.691424000     -0.943080000      2.332094000
C        0.549322000      0.440324000      2.637450000
C       -2.347831000      0.818869000     -1.906115000
O       -2.359764000      1.249173000     -2.967569000
C       -1.773636000      1.389948000      0.605111000
O       -1.939988000      2.514938000      0.881929000
C       -1.348317000     -1.239133000     -0.482359000
C        0.005460000     -0.900489000     -0.689284000
C        0.549580000      0.451159000     -0.559862000
N        0.113929000      1.468453000     -1.486497000
C        0.573584000      1.236467000     -2.846746000
H        0.368996000      0.197146000     -3.144623000
H        1.658365000      1.431739000     -2.963873000
H        0.024939000      1.898207000     -3.535517000
Se       1.398032000     -2.223338000     -0.811336000
C        0.271151000      2.864906000     -1.110801000
H        1.225571000      3.290433000     -1.473763000
H       -0.544024000      3.467687000     -1.548070000
H        0.232230000      2.984040000     -0.022081000
C       -1.684108000     -2.714905000     -0.508564000
H       -1.990632000     -3.010515000     -1.526169000
H       -0.827784000     -3.352510000     -0.229266000
H       -2.507954000     -2.975523000      0.167341000
C        2.027739000      0.385349000     -0.352558000
C        2.606064000     -0.830242000     -0.446058000
C        4.037449000     -1.187045000     -0.313178000
C        2.848422000      1.639008000     -0.226105000
O        4.495616000     -2.247881000     -0.665618000
O        3.494167000      2.113468000     -1.125840000
O        2.744259000      2.194713000      0.978943000
O        4.758778000     -0.221948000      0.254534000
C        6.158340000     -0.459330000      0.371593000
H        6.607953000     -0.609116000     -0.620142000
H        6.347092000     -1.349120000      0.988401000
H        6.580465000      0.431682000      0.848810000
C        3.464808000      3.409382000      1.176309000
H        4.538862000      3.249060000      1.007825000
H        3.280937000      3.708296000      2.213923000
H        3.104265000      4.184776000      0.485083000
H        1.605549000     -1.433228000      2.001007000
H       -0.788584000     -2.631378000      2.340176000
H       -2.553091000     -0.744740000      3.135768000
H       -1.246446000      1.620732000      3.249720000
H        1.330063000      1.195036000      2.553902000
H       -3.893558000     -1.815337000      1.554864000
H       -4.387939000     -2.229931000     -1.080113000
H       -4.175115000      0.829262000      2.038292000
H       -4.859951000      2.045774000     -0.267438000
H       -4.975744000      0.140830000     -2.194376000
59
4a
Fe       1.985969000     -1.069484000      0.784881000
Fe       1.972039000      1.098309000     -0.489422000
C        2.349796000     -2.954824000      1.599446000
H        1.583540000     -3.585322000      2.051540000
C        2.729873000     -2.965958000      0.233222000
H        2.301611000     -3.598958000     -0.542568000
C        3.755449000     -1.998162000      0.063241000
H        4.263916000     -1.766601000     -0.871010000
C        4.008795000     -1.396716000      1.326255000
H        4.727210000     -0.600494000      1.523938000
C        3.146674000     -1.984316000      2.284234000
H        3.088577000     -1.733539000      3.342960000
C        3.723001000      2.293354000     -0.303816000
H        4.192032000      2.543655000      0.647281000
C        4.007590000      1.144449000     -1.101576000
H        4.758929000      0.388553000     -0.881880000
C        3.172768000      1.193355000     -2.244875000
H        3.150739000      0.464931000     -3.053156000
C        2.350707000      2.340319000     -2.144881000
H        1.617073000      2.659076000     -2.882593000
C        2.700318000      3.027170000     -0.937291000
H        2.263107000      3.953378000     -0.564210000
C        0.445921000     -1.101827000      1.646577000
O       -0.505785000     -1.219301000      2.276234000
C        2.213201000      0.785297000      1.321484000
O        2.478724000      1.312079000      2.338638000
C        1.143059000     -0.601718000     -0.980230000
C       -0.319164000     -0.465504000     -0.882300000
C       -0.939681000      0.639678000     -0.349640000
N       -0.111493000      1.805061000     -0.119386000
C       -0.276294000      2.372020000      1.232693000
H       -0.216284000      1.581142000      1.989939000
H       -1.240221000      2.897030000      1.337980000
H        0.528540000      3.095316000      1.422086000
Se      -1.565528000     -1.796875000     -1.281510000
C       -0.494307000      2.839288000     -1.108571000
H       -1.542175000      3.143212000     -0.959746000
H        0.148536000      3.721563000     -0.998772000
H       -0.387456000      2.432376000     -2.120328000
C        1.515087000     -1.433742000     -2.200581000
H        1.043598000     -2.434873000     -2.168750000
H        1.157588000     -0.951861000     -3.129061000
H        2.594601000     -1.598550000     -2.308606000
C       -2.353026000      0.515685000     -0.134178000
C       -2.869794000     -0.682695000     -0.561953000
C       -4.263150000     -1.159819000     -0.557145000
C       -3.218419000      1.563453000      0.511113000
O       -4.595792000     -2.264613000     -0.920687000
O       -3.586773000      2.579548000     -0.024074000
O       -3.497648000      1.243939000      1.767869000
O       -5.125376000     -0.238246000     -0.123293000
C       -6.495517000     -0.622854000     -0.076218000
H       -6.635547000     -1.466773000      0.614067000
H       -6.848738000     -0.915339000     -1.074974000
H       -7.046614000      0.254445000      0.280081000
C       -4.364796000      2.132750000      2.465881000
H       -3.920041000      3.136160000      2.532329000
H       -4.496917000      1.707912000      3.466716000
H       -5.332741000      2.203088000      1.949008000
62
4a-H2O
Fe      -2.861700000      0.041087000      0.188929000
Fe      -0.526211000     -0.510593000     -0.988399000
C       -4.892661000      0.584770000      0.403858000
C       -4.266083000      1.570127000     -0.390671000
C       -3.729579000      0.946331000     -1.543795000
C       -4.076167000     -0.439265000     -1.479937000
C       -4.793728000     -0.668880000     -0.289169000
C       -0.685248000     -1.775550000     -2.676298000
C       -1.182580000     -0.485385000     -3.027375000
C       -0.145193000      0.454519000     -2.845949000
C        1.001521000     -0.255575000     -2.390213000
C        0.670846000     -1.636481000     -2.289657000
C       -2.931144000     -0.699632000      1.763999000
O       -3.064040000     -1.209699000      2.787893000
C       -1.764198000     -1.600855000     -0.262527000
O       -2.123615000     -2.724631000     -0.149591000
C       -1.419286000      1.362746000      0.878392000
C       -0.109972000      0.903062000      0.306086000
C        0.563183000     -0.346005000      0.698842000
N        0.217271000     -0.869446000      2.086661000
C        1.106478000     -0.298574000      3.137638000
H        1.159312000      0.785653000      2.989465000
H        2.096133000     -0.761674000      3.060204000
H        0.663522000     -0.516289000      4.118135000
Se       1.247771000      2.273707000     -0.041235000
C        0.075064000     -2.334913000      2.262487000
H        1.061287000     -2.800149000      2.167964000
H       -0.328293000     -2.520165000      3.266798000
H       -0.606933000     -2.736046000      1.509885000
C       -1.692694000      2.817937000      0.515724000
H       -2.618602000      3.177175000      0.985518000
H       -0.882268000      3.463944000      0.900115000
H       -1.780410000      2.965599000     -0.571309000
C        2.040010000     -0.276245000      0.485123000
C        2.539112000      0.930710000      0.147855000
C        3.954534000      1.251509000     -0.179468000
C        2.921108000     -1.490660000      0.523885000
O        4.287537000      2.117995000     -0.952415000
O        3.084966000     -2.206269000      1.485430000
O        3.499463000     -1.710036000     -0.652021000
O        4.814773000      0.501150000      0.505246000
C        6.198060000      0.694319000      0.216534000
H        6.489129000      1.734620000      0.417042000
H        6.405794000      0.458237000     -0.836909000
H        6.746214000      0.011710000      0.874644000
C        4.433708000     -2.786754000     -0.711366000
H        5.248202000     -2.620248000      0.008212000
H        4.824084000     -2.795685000     -1.734476000
H        3.938256000     -3.740462000     -0.482762000
H        1.973171000      0.181443000     -2.176156000
H       -0.211951000      1.530990000     -3.006337000
H       -2.188240000     -0.268476000     -3.380273000
H       -1.252849000     -2.705306000     -2.695732000
H        1.341627000     -2.433547000     -1.970903000
H       -3.196859000      1.448891000     -2.349927000
H       -4.202289000      2.627509000     -0.149253000
H       -3.817514000     -1.205043000     -2.210319000
H       -5.186648000     -1.626977000      0.050968000
H       -5.398262000      0.754370000      1.354883000
O       -1.275572000      1.341999000      2.339132000
H       -0.680243000     -0.399034000      2.289420000
H       -2.133431000      1.564595000      2.719330000
61
4a-O2
Fe       2.006821636     -1.893335342      0.615550618
Fe       1.811864271      2.031825790     -0.374103973
C        3.474728632     -3.298077096      1.158213420
H        3.266254493     -4.259509605      1.628052966
C        3.541207054     -3.046670276     -0.253633068
H        3.411829037     -3.786573314     -1.043129010
C        3.838242181     -1.673297091     -0.427204793
H        3.922715804     -1.147724069     -1.375975679
C        3.921579131     -1.063558956      0.847536632
H        4.127749233     -0.013980334      1.041444110
C        3.709247818     -2.082217752      1.834130991
H        3.711966202     -1.940872921      2.914920488
C        2.489420174      3.594580400      0.941180896
H        1.924453080      3.947991955      1.803680015
C        3.444206218      2.551642423      0.943907747
H        3.736398844      1.951047412      1.806040675
C        3.962043198      2.450801348     -0.386297275
H        4.697558828      1.720933098     -0.730055579
C        3.401240200      3.486241413     -1.172918197
H        3.583266590      3.652895204     -2.234804424
C        2.444821116      4.151721492     -0.379656101
H        1.812870766      4.983004974     -0.697400580
C        0.808978661     -3.208389490      0.670784022
O        0.138451819     -4.128750436      0.751145938
C        1.196997879     -0.848932073      1.802527467
O        0.718615296     -0.190145027      2.603535131
C        1.055736658     -0.888641533     -0.961333554
C       -0.384881197     -0.494477509     -0.697407459
C       -0.996157650      0.676456803     -0.271785964
N       -0.329857876      1.967966796     -0.122176443
C       -0.592955808      2.580198944      1.195744787
H       -0.117048716      1.982364122      1.984185550
H       -1.661345623      2.674103563      1.431611787
H       -0.167247528      3.589563271      1.208038104
Se      -1.652009349     -1.839671477     -0.968082680
C       -0.774429208      2.858793832     -1.226259264
H       -1.862644119      3.014188848     -1.208653008
H       -0.272074366      3.830492380     -1.127649200
H       -0.464467867      2.387956787     -2.166122509
C        1.139683749     -1.736081855     -2.238424526
H        0.657304290     -2.718666638     -2.124256651
H        0.667968270     -1.205740416     -3.080316953
H        2.188110353     -1.923946658     -2.503871476
C       -2.434742935      0.554378786     -0.079186613
C       -2.952891072     -0.674675063     -0.383074586
C       -4.341015602     -1.181963424     -0.344121319
C       -3.387015916      1.623458120      0.401226953
O       -4.624890621     -2.333776445     -0.583251755
O       -3.820856592      2.519526126     -0.278402267
O       -3.708272015      1.439177434      1.675626000
O       -5.238742050     -0.249031872     -0.044104807
C       -6.601544391     -0.667533816      0.012843661
H       -6.732797282     -1.440325749      0.782899748
H       -6.920130262     -1.068237941     -0.959319505
H       -7.183847331      0.225008283      0.265799911
C       -4.692117827      2.321472545      2.211392035
H       -4.357172971      3.365739815      2.135728685
H       -4.819996685      2.037120209      3.261116711
H       -5.639413896      2.205089534      1.665536178
O        1.416001588      1.092893897     -2.252920278
O        1.877058379      0.249981745     -1.168401140
61
4a'
Fe       2.097100000     -2.047419000      0.565876000
Fe       1.328953000      2.349161000     -0.649188000
C        3.709957000     -3.265928000      1.156039000
H        3.673091000     -4.353305000      1.221807000
C        4.077447000     -2.498034000     -0.002040000
H        4.381126000     -2.902370000     -0.967749000
C        3.993821000     -1.129829000      0.342569000
H        4.146657000     -0.285579000     -0.325541000
C        3.547917000     -1.028653000      1.685533000
H        3.376144000     -0.104600000      2.235893000
C        3.393995000     -2.359993000      2.191757000
H        3.063944000     -2.629528000      3.195529000
C        2.214376000      3.967863000      0.675739000
H        1.908227000      4.167470000      1.703795000
C        3.228144000      3.089275000      0.278956000
H        3.818583000      2.450921000      0.935578000
C        3.264340000      3.072833000     -1.151205000
H        3.930830000      2.472866000     -1.770131000
C        2.307101000      4.015198000     -1.617276000
H        2.081599000      4.227962000     -2.661292000
C        1.618322000      4.533592000     -0.497357000
H        0.805743000      5.259603000     -0.522616000
C        1.406679000     -3.327808000     -0.443233000
O        1.031323000     -4.208438000     -1.070318000
C        0.702199000     -1.914267000      1.652088000
O       -0.169132000     -1.864780000      2.391706000
C        1.321421000     -0.504627000     -0.694206000
C       -0.173544000     -0.384054000     -0.561314000
C       -0.907819000      0.625254000      0.045765000
N       -0.259043000      1.797369000      0.630160000
C        0.246745000      1.469992000      1.981769000
H        1.044664000      0.725037000      1.890537000
H       -0.573095000      1.081877000      2.608588000
H        0.654496000      2.376930000      2.447126000
Se      -1.294115000     -1.690430000     -1.266527000
C       -1.133096000      2.981582000      0.713321000
H       -1.897105000      2.861671000      1.494745000
H       -0.527979000      3.851447000      0.990522000
H       -1.602715000      3.167182000     -0.259650000
C        1.710056000     -0.811998000     -2.149627000
H        1.229858000     -1.717397000     -2.554649000
H        1.418185000      0.046478000     -2.778029000
H        2.797857000     -0.950146000     -2.233319000
C       -2.335542000      0.399481000      0.053086000
C       -2.729254000     -0.755500000     -0.574229000
C       -4.067919000     -1.349579000     -0.743896000
C       -3.399668000      1.297249000      0.632241000
O       -4.277356000     -2.326191000     -1.428492000
O       -4.046758000      2.082558000     -0.009374000
O       -3.538620000      1.103420000      1.940455000
O       -5.014035000     -0.719458000     -0.052463000
C       -6.341965000     -1.222465000     -0.177141000
H       -6.397057000     -2.256723000      0.190184000
H       -6.667224000     -1.194519000     -1.226382000
H       -6.973690000     -0.569046000      0.434191000
C       -4.568048000      1.856544000      2.580943000
H       -4.389587000      2.934491000      2.457630000
H       -4.533885000      1.583297000      3.640773000
H       -5.546548000      1.601743000      2.149928000
O        0.432154000      2.131989000     -1.974812000
O        1.957389000      0.634051000     -0.265482000
59
[4a]+
Fe       2.034226000     -1.173399000      0.669882000
Fe       1.916570000      1.225416000     -0.328403000
C        2.524448000     -3.148479000      1.183054000
H        1.784174000     -3.904079000      1.446748000
C        3.057160000     -2.915633000     -0.107581000
H        2.766418000     -3.431787000     -1.021863000
C        3.979872000     -1.845199000     -0.005741000
H        4.552170000     -1.417827000     -0.829237000
C        4.080046000     -1.465197000      1.365964000
H        4.714881000     -0.674677000      1.768054000
C        3.178671000     -2.253249000      2.105771000
H        3.004521000     -2.206470000      3.180631000
C        3.421797000      2.711755000     -0.084697000
H        3.650157000      3.231699000      0.845684000
C        4.009653000      1.486377000     -0.534459000
H        4.784911000      0.926354000     -0.014696000
C        3.448431000      1.178944000     -1.794359000
H        3.699019000      0.318163000     -2.409987000
C        2.486986000      2.170699000     -2.116327000
H        1.896837000      2.216854000     -3.030475000
C        2.492574000      3.127536000     -1.055623000
H        1.887381000      4.029696000     -0.988521000
C        0.478549000     -1.274798000      1.630668000
O       -0.449480000     -1.412702000      2.270166000
C        2.004221000      1.109914000      1.457989000
O        2.165602000      1.278996000      2.580413000
C        1.140566000     -0.545883000     -1.002211000
C       -0.321293000     -0.469024000     -0.862395000
C       -0.959342000      0.634799000     -0.359531000
N       -0.175895000      1.849652000     -0.264928000
C       -0.456113000      2.629745000      0.962226000
H       -0.456015000      1.972118000      1.840949000
H       -1.427106000      3.143267000      0.896609000
H        0.318234000      3.397901000      1.087941000
Se      -1.522101000     -1.856140000     -1.192079000
C       -0.551586000      2.679059000     -1.443786000
H       -1.636729000      2.864365000     -1.433217000
H       -0.036512000      3.644961000     -1.408784000
H       -0.288049000      2.149818000     -2.366679000
C        1.531223000     -1.201644000     -2.314374000
H        1.011955000     -2.168126000     -2.444488000
H        1.219652000     -0.564839000     -3.161300000
H        2.603661000     -1.399632000     -2.417207000
C       -2.370008000      0.484002000     -0.133150000
C       -2.842418000     -0.751001000     -0.498479000
C       -4.222870000     -1.282175000     -0.448017000
C       -3.274062000      1.554500000      0.417515000
O       -4.504350000     -2.417920000     -0.751001000
O       -3.665331000      2.499464000     -0.222140000
O       -3.548387000      1.346215000      1.693509000
O       -5.107545000     -0.374446000     -0.052441000
C       -6.467951000     -0.798464000      0.034097000
H       -6.568752000     -1.608406000      0.769635000
H       -6.821358000     -1.150781000     -0.944673000
H       -7.039792000      0.079202000      0.353270000
C       -4.446820000      2.270411000      2.308350000
H       -4.034700000      3.288640000      2.273120000
H       -4.560648000      1.940528000      3.346044000
H       -5.416767000      2.252980000      1.791687000
